# Supplementary material for: RIP-Seq of EZH2 Identifies TCONS-00036665 as a Regulator of Myogenesis in Pigs
Source: Front Cell Dev Biol. 2021 Jan 12;8:618617. doi: 10.3389/fcell.2020.618617 (PMC7835406; doi:10.3389/fcell.2020.618617)
Supplement: Supplementary file 4 [file Table_4.XLS]

## Sheet: EZH2-dinding lincRNAs
chromsome	transcript_id	strand	start	end	length	exon_number	coding_potential	IgG_RIP_FPKM_value	EZH2_RIP_FPKM_value.1	LD_LincRNAseq_FPKM_value.7	blast_human.transcript_id.percent.length.	blast_pigest.transcript_id.percent.length.	blast_mouse.transcript_id.percent.length.	class
chr1	TCONS_00003908	.	3684712	3685237	526	1	-1.12323	0	9.93124	1.39983	none_in_human	gi|220993588|gb|FD642311.1|FD642311 99.53 430	none_in_mouse	EZH2
chr1	TCONS_00002643	.	6511790	6512150	361	1	-1.12201	0	80.3966	2.93414	none_in_human	none_in_pig	none_in_mouse	EZH2
chr1	TCONS_00003913	.	6514127	6514402	276	1	-1.15498	0	13.1035	2.892	none_in_human	none_in_pig	none_in_mouse	EZH2
chr1	TCONS_00003914	.	6516781	6517433	653	1	-1.3357	0	11.903	1.06634	none_in_human	none_in_pig	none_in_mouse	EZH2
chr1	TCONS_00002644	.	6520981	6521243	263	1	-1.25163	0	210.415	2.57744	none_in_human	gi|112765365|gb|DB799418.1|DB799418 100.00 263	none_in_mouse	EZH2
chr1	TCONS_00002645	.	6524851	6525177	327	1	-1.08363	0	159.957	4.24118	none_in_human	gi|183134435|gb|EW614164.2|EW614164 100.00 327	none_in_mouse	EZH2
chr1	TCONS_00003990	.	23761012	23762626	1615	1	-1.22623	0	2.28349	1.06998	none_in_human	gi|178627449|gb|EV964401.2|EV964401 99.82 541	none_in_mouse	EZH2
chr1	TCONS_00006401	.	24699416	24700812	1397	1	-1.15975	0	8.99885	1.49222	none_in_human	none_in_pig	none_in_mouse	EZH2
chr1	TCONS_00006402	.	24700942	24703964	3023	1	-1.19609	0	6.484	1.52292	none_in_human	gi|87224652|gb|DY423349.1|DY423349 90.27 113	none_in_mouse	EZH2
chr1	TCONS_00006404	.	24705756	24710549	4794	1	-1.18446	1.18242	5.39003	1.35274	none_in_human	gi|288260241|gb|FS656820.1|FS656820 100.00 720	none_in_mouse	EZH2
chr1	TCONS_00006405	.	24711316	24712275	960	1	-1.42055	0	7.08948	1.07713	none_in_human	gi|54534722|gb|CJ025681.1|CJ025681 90.74 54	none_in_mouse	EZH2
chr1	TCONS_00006406	.	24712378	24715651	3274	1	-1.07848	0	3.15234	1.14794	none_in_human	gi|112760563|gb|DB784786.1|DB784786 85.03 147	none_in_mouse	EZH2
chr1	TCONS_00006407	.	24715712	24716653	942	1	-1.2438	0	2.90468	1.43993	none_in_human	none_in_pig	none_in_mouse	EZH2
chr1	TCONS_00006408	.	24716823	24723220	6398	1	-1.10381	0	4.34233	1.14058	none_in_human	gi|40829020|gb|CK457739.1|CK457739 99.60 743	none_in_mouse	EZH2
chr1	TCONS_00002654	.	24724546	24724860	315	1	-1.23707	0	138.456	2.41534	none_in_human	none_in_pig	none_in_mouse	EZH2
chr1	TCONS_00006412	.	24735003	24735766	764	1	-1.09268	0	3.82278	1.31395	none_in_human	none_in_pig	none_in_mouse	EZH2
chr1	TCONS_00006413	.	24786882	24787409	528	1	-1.09796	0	9.87057	1.38867	none_in_human	gi|59776743|gb|DN103633.1|DN103633 94.77 172	none_in_mouse	EZH2
chr1	TCONS_00006458	.	31716277	31726174	9898	1	-1.0519	0	5.9941	1.25033	none_in_human	gi|181259122|gb|EW089456.2|EW089456 80.19 318	none_in_mouse	EZH2
chr1	TCONS_00002671	.	34056264	34056753	490	1	-1.20924	0	70.7286	2.0127	none_in_human	none_in_pig	none_in_mouse	EZH2
chr1	TCONS_00006512	.	37703889	37704211	323	1	-1.05921	0	17.3495	5.35397	none_in_human	none_in_pig	none_in_mouse	EZH2
chr1	TCONS_00006527	.	37735383	37736051	669	1	-1.20823	0	4.59847	1.02238	none_in_human	none_in_pig	none_in_mouse	EZH2
chr1	TCONS_00006549	.	43416012	43416606	595	1	-1.09803	0	8.1927	1.17871	ENST00000617922 91.49 47	gi|14658082|gb|BI183673.1|BI183673 83.60 622	none_in_mouse	EZH2
chr1	TCONS_00002681	.	43549412	43549707	296	1	-1.05677	0	260.002	1.32441	none_in_human	none_in_pig	none_in_mouse	EZH2
chr1	TCONS_00002687	.	43754389	43754616	228	1	-1.32716	0	254.305	7.00582	none_in_human	none_in_pig	none_in_mouse	EZH2
chr1	TCONS_00004146	.	61058451	61059024	574	1	-1.25409	0	5.76917	1.62359	none_in_human	gi|15184087|gb|BI404874.1|BI404874 98.71 542	none_in_mouse	EZH2
chr1	TCONS_00004238	.	86469966	86470223	258	1	-1.159	0	15.8925	1.45414	ENST00000368911 91.70 265	gi|221015782|gb|FD613773.1|FD613773 95.71 70	ENSMUST00000095743 88.63 255	EZH2
chr1	TCONS_00006678	.	101264733	101265200	468	1	-1.16096	0	12.0873	1.40039	none_in_human	gi|29283335|gb|CB476949.1|CB476949 94.12 102	none_in_mouse	EZH2
chr1	TCONS_00006679	.	101265310	101266017	708	1	-1.23792	0	12.7346	1.36251	none_in_human	none_in_pig	none_in_mouse	EZH2
chr1	TCONS_00006686	.	101480479	101481336	858	1	-1.25374	0	13.1038	2.56615	none_in_human	none_in_pig	none_in_mouse	EZH2
chr1	TCONS_00004295	.	101661486	101663906	2421	1	-1.14182	0	9.64794	1.72666	none_in_human	gi|34163488|gb|CF363139.1|CF363139 99.80 507	none_in_mouse	EZH2
chr1	TCONS_00006803	.	122426291	122426799	509	1	-1.05291	0	41.9164	1.50227	none_in_human	none_in_pig	none_in_mouse	EZH2
chr1	TCONS_00006806	.	122436278	122436999	722	1	-1.1471	0	6.19623	1.01941	none_in_human	gi|51304134|gb|CO937375.1|CO937375 88.20 161	none_in_mouse	EZH2
chr1	TCONS_00006962	.	141140043	141140329	287	1	-1.53168	0	58.8354	18.6209	ENST00000290894 100.00 32	gi|112780575|gb|DB819936.1|DB819936 100.00 287	none_in_mouse	EZH2
chr1	TCONS_00004620	.	154051933	154053242	1310	1	-1.10959	0	7.76375	1.31015	none_in_human	none_in_pig	none_in_mouse	EZH2
chr1	TCONS_00004952	.	242111717	242112662	946	1	-1.15941	0	4.33359	1.11321	none_in_human	gi|178572273|gb|EV883712.2|EV883712 100.00 578	none_in_mouse	EZH2
chr1	TCONS_00003285	+	244494152	244494457	306	1	-1.28762	0	18.432	1.43961	ENST00000617270 96.24 213;ENST00000617270 90.70 86	gi|59822731|gb|DN128452.1|DN128452 99.51 204	ENSMUST00000165566 89.10 211	EZH2
chr1	TCONS_00003361	+	276824537	276825443	907	1	-1.30255	0	13.3594	5.17304	none_in_human	none_in_pig	none_in_mouse	EZH2
chr1	TCONS_00003845	-	293507193	293508319	593	2	-1.31895	0	5.48965	1.69463	none_in_human	gi|74369283|gb|AJ952467.1|AJ952467 100.00 521	none_in_mouse	EZH2
chr10	TCONS_00009017	-	19941896	19951292	7338	3	-1.1279	0.000134371	4.01323	1.40259	ENST00000444376 91.41 1350;ENST00000444376 80.47 169	gi|40423567|gb|BP433500.1|BP433500 99.89 883	ENSMUST00000037748 88.25 1294;ENSMUST00000037748 93.52 108	EZH2
chr10	TCONS_00008634	.	29034185	29034495	311	1	-1.07808	0	66.7259	1.05055	none_in_human	none_in_pig	none_in_mouse	EZH2
chr10	TCONS_00008197	.	31419781	31420086	306	1	-1.40516	0	109.281	2.26113	none_in_human	none_in_pig	none_in_mouse	EZH2
chr10	TCONS_00009242	.	35503280	35503731	452	1	-1.03311	0	12.8573	1.82978	ENST00000376438 85.30 449	gi|288244941|gb|FS711516.1|FS711516 100.00 338	none_in_mouse	EZH2
chr10	TCONS_00008324	+	44068931	44074086	1262	3	-1.05668	0	6.0861	2.72709	ENST00000375802 96.61 59	gi|40798265|gb|CK451051.1|CK451051 98.00 802	none_in_mouse	EZH2
chr10	TCONS_00008702	.	45665168	45665420	253	1	-1.08411	0	50.5055	1.65045	none_in_human	gi|74373021|gb|AJ956205.1|AJ956205 98.42 253	none_in_mouse	EZH2
chr10	TCONS_00008709	.	45728964	45729507	544	1	-1.13019	14.2237	67.7886	184.095	none_in_human	gi|178591846|gb|EV935107.2|EV935107 100.00 339	none_in_mouse	EZH2
chr10	TCONS_00008459	-	45755037	45783763	565	2	-1.23372	0	8.86763	4.18677	none_in_human	gi|59775408|gb|DN102632.1|DN102632 99.44 177	none_in_mouse	EZH2
chr10	TCONS_00008736	.	49737658	49738003	346	1	-1.19278	0	22.11	6.47916	none_in_human	gi|9016831|gb|BE232113.1|BE232113 96.53 346	none_in_mouse	EZH2
chr10	TCONS_00009315	.	52900480	52901750	1271	1	-1.03733	0	6.03502	1.41519	ENST00000610032 89.23 687	gi|40839114|gb|CK467837.1|CK467837 100.00 642	ENSMUST00000075767 90.22 460	EZH2
chr11	TCONS_00010306	.	15437847	15438113	267	1	-1.19564	0	14.3912	1.17395	none_in_human	gi|54499326|gb|CJ008483.1|CJ008483 88.52 270	none_in_mouse	EZH2
chr11	TCONS_00010367	.	22383094	22383505	412	1	-1.26804	0	10.1939	2.20086	none_in_human	none_in_pig	none_in_mouse	EZH2
chr11	TCONS_00010583	+	26321447	26323418	557	3	-1.19822	0	12.0891	4.30719	none_in_human	gi|54544242|gb|CJ030273.1|CJ030273 98.95 476	none_in_mouse	EZH2
chr11	TCONS_00010432	.	52789268	52789547	280	1	-1.34492	0	25.18	3.55287	none_in_human	none_in_pig	none_in_mouse	EZH2
chr11	TCONS_00010141	-	56949109	56949764	269	2	-1.19768	0	42.2641	1.39097	none_in_human	gi|182490964|gb|EW255382.2|EW255382 100.00 220	none_in_mouse	EZH2
chr12	TCONS_00012985	.	4276115	4276506	392	1	-1.21814	0	11.255	1.12622	none_in_human	gi|74375507|gb|AJ958691.1|AJ958691 99.74 392	none_in_mouse	EZH2
chr12	TCONS_00013056	.	14996569	14997540	972	1	-1.05385	7.04271	22.3333	1.0713	none_in_human	none_in_pig	none_in_mouse	EZH2
chr12	TCONS_00013059	.	15001712	15002160	449	1	-1.02878	0	4.33769	1.08535	none_in_human	none_in_pig	none_in_mouse	EZH2
chr12	TCONS_00012423	.	27172932	27173289	358	1	-1.32776	0	35.1023	1.116	none_in_human	gi|12009703|gb|BF710226.1|BF710226 100.00 153	none_in_mouse	EZH2
chr12	TCONS_00013183	.	27173019	27173365	347	1	-1.32471	0	42.8772	1.11494	none_in_human	gi|12009703|gb|BF710226.1|BF710226 100.00 229	none_in_mouse	EZH2
chr12	TCONS_00014081	.	34587287	34591000	3714	1	-1.05381	1.54591	3.98309	1.03159	ENST00000615397 89.80 49	gi|6845083|gb|AW347301.1|AW347301 100.00 301	none_in_mouse	EZH2
chr12	TCONS_00013252	.	44338712	44340258	1547	1	-1.34508	4.03447	12.7938	2.92307	ENST00000394670 93.22 118	gi|74375257|gb|AJ958441.1|AJ958441 99.87 763	none_in_mouse	EZH2
chr12	TCONS_00012459	.	58148678	58148897	220	1	-1.04856	0	284.601	9.3422	none_in_human	none_in_pig	none_in_mouse	EZH2
chr12	TCONS_00012460	.	58149042	58149539	498	1	-1.02252	0	47.0904	1.81919	none_in_human	gi|288262403|gb|FS719818.1|FS719818 88.03 117	none_in_mouse	EZH2
chr13	TCONS_00018848	.	18869350	18873283	3934	1	-1.04761	1.45481	5.19005	8.0523	ENST00000359013 75.05 2289	gi|40838613|gb|CK467336.1|CK467336 99.77 852	none_in_mouse	EZH2
chr13	TCONS_00018851	.	18874662	18875066	405	1	-1.21265	0	15.8134	2.25085	none_in_human	none_in_pig	none_in_mouse	EZH2
chr13	TCONS_00016049	.	19072810	19073040	231	1	-1.04431	0	244.147	9.49705	none_in_human	none_in_pig	none_in_mouse	EZH2
chr13	TCONS_00018973	.	43452299	43452802	504	1	-1.17916	0	10.6519	1.18093	none_in_human	gi|112780151|gb|DB801569.1|DB801569 83.59 128	none_in_mouse	EZH2
chr13	TCONS_00017178	.	44220397	44220875	479	1	-1.34236	0	30.9582	1.06042	none_in_human	none_in_pig	none_in_mouse	EZH2
chr13	TCONS_00016077	.	60575818	60576018	201	1	-1.09902	0	346.188	10.3839	none_in_human	none_in_pig	none_in_mouse	EZH2
chr13	TCONS_00017419	.	90390827	90392273	1447	1	-1.21761	0	7.774	1.42822	none_in_human	gi|74367088|gb|AJ950272.1|AJ950272 100.00 438	none_in_mouse	EZH2
chr13	TCONS_00017470	.	98764801	98765202	402	1	-1.02824	0	10.6987	2.71771	none_in_human	none_in_pig	none_in_mouse	EZH2
chr13	TCONS_00017479	.	100586347	100586725	379	1	-1.23406	0	48.2724	2.24992	none_in_human	none_in_pig	none_in_mouse	EZH2
chr13	TCONS_00016093	.	100589992	100590499	508	1	-1.01326	0	56.0705	1.16058	none_in_human	none_in_pig	none_in_mouse	EZH2
chr13	TCONS_00017480	.	100590737	100591738	1002	1	-1.27407	13.558	42.9939	1.43006	none_in_human	gi|197686491|gb|EX151389.1|EX151389 94.19 86	none_in_mouse	EZH2
chr13	TCONS_00019178	.	103248008	103249280	1273	1	-1.08199	0	5.0198	1.51892	none_in_human	gi|183134117|gb|EW566935.2|EW566935 99.52 419	none_in_mouse	EZH2
chr13	TCONS_00019187	.	108539850	108542678	2829	1	-1.10783	2.06648	6.96261	20.0504	ENST00000334256 90.38 1612	gi|59810763|gb|DN116503.1|DN116503 100.00 763	ENSMUST00000029353 95.52 1162	EZH2
chr13	TCONS_00019234	.	118861733	118862302	570	1	-1.1545	0	5.83168	1.28021	none_in_human	gi|182445705|gb|EW193420.2|EW193420 86.03 179	none_in_mouse	EZH2
chr13	TCONS_00017558	.	118998646	118998867	222	1	-1.12695	0	125.707	4.3353	none_in_human	none_in_pig	none_in_mouse	EZH2
chr13	TCONS_00019250	.	119037127	119037821	695	1	-1.30348	0	17.4261	5.74898	ENST00000341852 93.80 403	gi|288278498|gb|FS644994.1|FS644994 100.00 669	ENSMUST00000161234 90.97 421	EZH2
chr13	TCONS_00016791	-	120032405	120034400	1337	2	-1.21982	0	3.78963	1.33387	none_in_human	gi|74378615|gb|AJ961799.1|AJ961799 99.87 778	none_in_mouse	EZH2
chr13	TCONS_00017595	.	130160638	130161323	686	1	-1.23666	0	8.87468	1.71483	ENST00000466758 87.73 595	gi|59814898|gb|DN120620.1|DN120620 99.80 509	none_in_mouse	EZH2
chr13	TCONS_00017617	.	131001895	131002203	309	1	-1.07829	0	38.7591	3.24424	none_in_human	none_in_pig	none_in_mouse	EZH2
chr13	TCONS_00017729	.	148524959	148525434	476	1	-1.04689	0	23.4718	1.21066	none_in_human	gi|87219208|gb|DY417905.1|DY417905 81.22 245	none_in_mouse	EZH2
chr13	TCONS_00017732	.	148530915	148531683	769	1	-1.34682	0	20.8401	1.78816	none_in_human	gi|40406240|gb|BP156767.1|BP156767 100.00 99	none_in_mouse	EZH2
chr13	TCONS_00018292	+	154388297	154737925	277	4	-1.17951	0	64.86	20.6395	ENST00000492665 88.57 245	gi|40410582|gb|BP161109.1|BP161109 100.00 249	ENSMUST00000132881 92.13 178	EZH2
chr13	TCONS_00019403	.	154861257	154863578	2322	1	-1.13794	0	8.62682	1.24317	none_in_human	gi|182606530|gb|EW200893.2|EW200893 82.58 419	none_in_mouse	EZH2
chr13	TCONS_00019406	.	154869304	154872017	2714	1	-1.04661	0	4.71138	1.18407	none_in_human	gi|87236352|gb|DY435049.1|DY435049 76.87 281	none_in_mouse	EZH2
chr13	TCONS_00017804	.	155808068	155808645	578	1	-1.35105	0	5.70799	2.58074	none_in_human	gi|182842237|gb|EW481182.2|EW481182 79.37 252	none_in_mouse	EZH2
chr13	TCONS_00016157	.	190118267	190118512	246	1	-1.17455	0	201.375	1.9969	none_in_human	gi|74373762|gb|AJ956946.1|AJ956946 98.79 247	none_in_mouse	EZH2
chr13	TCONS_00019573	.	191509848	191510546	699	1	-1.30635	0	12.9647	1.07552	none_in_human	gi|15055957|gb|BI359929.1|BI359929 98.38 185	none_in_mouse	EZH2
chr13	TCONS_00019615	.	210425985	210426786	802	1	-1.0299	0	7.16221	1.16731	none_in_human	gi|378340559|gb|HX242184.1|HX242184 100.00 568	none_in_mouse	EZH2
chr13	TCONS_00019628	.	216539346	216539950	605	1	-1.19412	0	2.66333	1.06084	none_in_human	none_in_pig	none_in_mouse	EZH2
chr14	TCONS_00023792	.	22264726	22265178	453	1	-1.18737	0	4.26878	1.51643	none_in_human	none_in_pig	none_in_mouse	EZH2
chr14	TCONS_00022393	.	22269240	22269590	351	1	-1.33657	0	21.3993	2.26607	none_in_human	gi|87225309|gb|DY424006.1|DY424006 77.19 342	none_in_mouse	EZH2
chr14	TCONS_00023800	.	22440629	22441151	523	1	-1.22418	0	3.34124	1.52591	none_in_human	none_in_pig	none_in_mouse	EZH2
chr14	TCONS_00021458	.	33671848	33672157	310	1	-1.20465	0	121.728	3.9806	none_in_human	gi|378327008|gb|HX234500.1|HX234500 99.04 311	none_in_mouse	EZH2
chr14	TCONS_00022477	.	35178444	35178921	478	1	-1.18818	0	7.76747	1.46521	none_in_human	none_in_pig	none_in_mouse	EZH2
chr14	TCONS_00022478	.	35179026	35179595	570	1	-1.24632	0	23.3267	1.00584	none_in_human	none_in_pig	none_in_mouse	EZH2
chr14	TCONS_00022481	.	35214614	35215684	1071	1	-1.24126	0	4.94808	1.43896	none_in_human	gi|40472445|gb|BP458404.1|BP458404 74.50 302	none_in_mouse	EZH2
chr14	TCONS_00021465	.	46280851	46281624	774	1	-1.24955	0	65.7309	1.93092	none_in_human	none_in_pig	none_in_mouse	EZH2
chr14	TCONS_00021468	.	46288595	46288955	361	1	-1.23461	0	93.7961	2.0539	none_in_human	none_in_pig	none_in_mouse	EZH2
chr14	TCONS_00022589	.	54546691	54547412	722	1	-1.08404	0	10.3271	1.49913	none_in_human	gi|116349507|gb|DT331726.1|DT331726 100.00 155	none_in_mouse	EZH2
chr14	TCONS_00022608	.	58642157	58642883	727	1	-1.02048	0	8.18313	3.73544	none_in_human	none_in_pig	none_in_mouse	EZH2
chr14	TCONS_00024021	.	76220459	76221028	570	1	-1.12899	0	8.74753	1.00584	none_in_human	none_in_pig	none_in_mouse	EZH2
chr14	TCONS_00021873	+	88972176	88972705	530	1	-1.15093	0	3.27018	1.48887	ENST00000372164 79.28 473	gi|181355195|gb|EW091205.2|EW091205 99.76 419	ENSMUST00000047652 82.38 244	EZH2
chr14	TCONS_00021594	.	131952875	131953172	298	1	-1.31315	0	138.356	1.28137	none_in_human	none_in_pig	none_in_mouse	EZH2
chr14	TCONS_00022976	.	132019061	132019605	545	1	-1.13868	0	3.35905	1.29069	none_in_human	none_in_pig	none_in_mouse	EZH2
chr14	TCONS_00023078	.	153224563	153225190	628	1	-1.14497	0	5.03985	1.60031	none_in_human	gi|178574610|gb|EV883746.2|EV883746 99.12 114	none_in_mouse	EZH2
chr15	TCONS_00026187	.	37900537	37901830	1294	1	-1.08712	4.96821	13.7854	1.67009	none_in_human	gi|288254433|gb|FS682537.1|FS682537 100.00 120	none_in_mouse	EZH2
chr15	TCONS_00025476	.	38264920	38265305	386	1	-1.13706	29.3062	121.975	1.41655	none_in_human	none_in_pig	none_in_mouse	EZH2
chr15	TCONS_00026215	.	52929384	52929986	603	1	-1.03965	0	10.7063	2.13482	none_in_human	none_in_pig	none_in_mouse	EZH2
chr15	TCONS_00026348	.	74347796	74348332	537	1	-1.27559	0	19.2125	3.83599	none_in_human	none_in_pig	none_in_mouse	EZH2
chr15	TCONS_00027094	-	74350177	74354237	4061	1	-1.14828	0	8.65115	1.17828	ENST00000498478 91.22 262	gi|288307918|gb|FS653332.1|FS653332 82.82 227	none_in_mouse	EZH2
chr15	TCONS_00025546	.	93858647	93858901	255	1	-1.28994	0	131.584	14.1072	none_in_human	none_in_pig	none_in_mouse	EZH2
chr15	TCONS_00025551	.	93917109	93917394	286	1	-1.20992	0	106.912	11.0667	none_in_human	none_in_pig	none_in_mouse	EZH2
chr15	TCONS_00025364	.	93918879	93919116	238	1	-1.02995	1086.16	4905.07	242.214	none_in_human	gi|288264325|gb|FS683168.1|FS683168 100.00 238	none_in_mouse	EZH2
chr15	TCONS_00026488	.	93924376	93924613	238	1	-1.09745	0	101.205	48.0274	none_in_human	gi|178532428|gb|EV873523.2|EV873523 99.51 206	none_in_mouse	EZH2
chr15	TCONS_00025554	.	93950277	93950692	416	1	-1.05088	0	80.0384	2.84534	none_in_human	none_in_pig	none_in_mouse	EZH2
chr15	TCONS_00025555	.	93956444	93956697	254	1	-1.03559	0	232.957	3.21629	none_in_human	none_in_pig	none_in_mouse	EZH2
chr15	TCONS_00025556	.	93968002	93968402	401	1	-1.09817	81.374	327.934	134.769	none_in_human	gi|288276791|gb|FS683570.1|FS683570 100.00 260	none_in_mouse	EZH2
chr15	TCONS_00026492	.	93986751	93987188	438	1	-1.03893	0	18.1551	3.63442	none_in_human	gi|181376155|gb|EW043631.2|EW043631 82.95 176	none_in_mouse	EZH2
chr15	TCONS_00025558	.	93987255	93987484	230	1	-1.1462	454.035	1012.36	1862.06	none_in_human	gi|288258372|gb|FS682037.1|FS682037 99.57 230	none_in_mouse	EZH2
chr15	TCONS_00026582	.	115730186	115730513	328	1	-1.31882	0	8.35694	2.09449	none_in_human	gi|74360119|gb|AJ943377.1|AJ943377 100.00 328	none_in_mouse	EZH2
chr15	TCONS_00027667	.	116211725	116213310	1586	1	-1.05764	0	3.88549	1.35708	none_in_human	gi|87211557|gb|DY410254.1|DY410254 98.24 624	none_in_mouse	EZH2
chr15	TCONS_00027710	.	127206207	127206904	698	1	-1.03912	0	2.16512	1.01469	ENST00000436443 83.10 361	gi|288263514|gb|FS676541.1|FS676541 99.85 685	none_in_mouse	EZH2
chr15	TCONS_00026717	.	140261664	140262583	920	1	-1.18859	0	88.3086	3.43419	none_in_human	gi|40839044|gb|CK467767.1|CK467767 94.95 653	none_in_mouse	EZH2
chr15	TCONS_00027731	.	142107207	142107609	403	1	-1.14184	0	5.32309	2.07553	none_in_human	none_in_pig	none_in_mouse	EZH2
chr15	TCONS_00025603	.	151705468	151705672	205	1	-1.21309	0	324.651	8.63886	none_in_human	none_in_pig	none_in_mouse	EZH2
chr15	TCONS_00027012	+	154609747	154611470	325	2	-1.06615	0	34.1802	9.56783	none_in_human	gi|8326547|gb|BE031538.1|BE031538 99.64 277	none_in_mouse	EZH2
chr16	TCONS_00029108	.	28544686	28545194	509	1	-1.22513	0	10.4791	1.15559	none_in_human	gi|182810913|gb|EW311278.2|EW311278 100.00 116	none_in_mouse	EZH2
chr16	TCONS_00028724	.	41038369	41038852	484	1	-1.00752	0	38.0144	1.94094	none_in_human	gi|87214691|gb|DY413388.1|DY413388 99.79 484	none_in_mouse	EZH2
chr16	TCONS_00028356	.	41045310	41045591	282	1	-1.06908	0	148.145	3.41439	none_in_human	none_in_pig	none_in_mouse	EZH2
chr16	TCONS_00029204	.	47921822	47922478	657	1	-1.06004	0	9.43888	2.25066	ENST00000612404 94.06 320	gi|378331476|gb|HX235293.1|HX235293 100.00 273	none_in_mouse	EZH2
chr16	TCONS_00029270	.	70195062	70195965	904	1	-1.04562	0	9.1849	1.061	none_in_human	gi|54554798|gb|CJ030903.1|CJ030903 85.60 257;gi|54554798|gb|CJ030903.1|CJ030903 81.91 188	none_in_mouse	EZH2
chr16	TCONS_00028820	.	72500987	72501314	328	1	-1.26092	0	16.7139	1.6756	none_in_human	none_in_pig	none_in_mouse	EZH2
chr16	TCONS_00029337	.	72726895	72728279	1385	1	-1.00644	0	13.635	1.36479	none_in_human	gi|40482965|gb|BP463837.1|BP463837 92.86 56	none_in_mouse	EZH2
chr16	TCONS_00029338	.	72728601	72730996	2396	1	-1.14926	0	9.80706	1.42461	none_in_human	none_in_pig	none_in_mouse	EZH2
chr16	TCONS_00029339	.	72746694	72755807	9114	1	-1.06394	1.21865	10.7481	1.39422	none_in_human	gi|54534031|gb|CJ025371.1|CJ025371 99.64 825	none_in_mouse	EZH2
chr16	TCONS_00028841	.	74605190	74606270	1081	1	-1.09523	0	7.3378	1.77723	none_in_human	gi|74372378|gb|AJ955562.1|AJ955562 100.00 680	none_in_mouse	EZH2
chr17	TCONS_00031160	.	5806691	5807042	352	1	-1.31161	0	77.9615	4.16587	none_in_human	none_in_pig	none_in_mouse	EZH2
chr17	TCONS_00031162	.	5810376	5811651	1276	1	-1.12877	0	7.00811	1.59404	none_in_human	gi|54483594|gb|CJ000730.1|CJ000730 100.00 144	none_in_mouse	EZH2
chr17	TCONS_00031176	.	14933021	14933377	357	1	-1.0385	0	41.2019	7.62296	none_in_human	gi|288243370|gb|FS686719.1|FS686719 100.00 282	none_in_mouse	EZH2
chr17	TCONS_00030745	.	44756994	44762608	5615	1	-1.09112	1.00312	3.97625	37.5807	none_in_human	gi|74368692|gb|AJ951876.1|AJ951876 99.65 856	none_in_mouse	EZH2
chr17	TCONS_00030859	.	69279168	69279877	710	1	-1.11595	0	104.418	1.77943	none_in_human	none_in_pig	none_in_mouse	EZH2
chr17	TCONS_00030860	.	69279975	69280370	396	1	-1.36117	0	36.5874	1.36774	none_in_human	none_in_pig	none_in_mouse	EZH2
chr18	TCONS_00032257	.	16051183	16051941	759	1	-1.00629	0	3.85699	1.82559	none_in_human	gi|59774232|gb|DN101456.1|DN101456 100.00 447	none_in_mouse	EZH2
chr18	TCONS_00031901	+	50987308	50989299	1096	2	-1.10087	0	44.5915	14.2396	ENST00000463181 97.63 1097	gi|74364126|gb|AJ946088.1|AJ946088 99.61 766	ENSMUST00000114459 97.05 745;ENSMUST00000114459 90.95 199	EZH2
chr18	TCONS_00032483	.	59727927	59728203	277	1	-1.1055	0	12.972	1.8884	none_in_human	none_in_pig	none_in_mouse	EZH2
chr2	TCONS_00038441	.	5934468	5938545	4078	1	-1.15238	19.6109	115.174	11.0361	none_in_human	gi|46175068|gb|CN160638.1|CN160638 98.78 817	none_in_mouse	EZH2
chr2	TCONS_00038443	.	5939372	5942860	3489	1	-1.15109	30.2507	211.34	9.95259	none_in_human	gi|74364550|gb|AJ947734.1|AJ947734 97.71 875	none_in_mouse	EZH2
chr2	TCONS_00036665	.	5940489	5945125	4637	1	-1.08641	74.2945	317.48	43.2655	none_in_human	gi|74364550|gb|AJ947734.1|AJ947734 97.71 875	none_in_mouse	EZH2
chr2	TCONS_00036678	.	6540045	6540467	423	1	-1.09601	0	9.69008	1.44962	none_in_human	none_in_pig	none_in_mouse	EZH2
chr2	TCONS_00038060	-	7447419	7453179	1427	2	-1.01233	0	6.14507	1.24556	ENST00000377810 98.89 452	gi|21551464|gb|BQ604738.1|BQ604738 99.48 582	ENSMUST00000165286 93.41 455	EZH2
chr2	TCONS_00038516	.	30269803	30271486	1684	1	-1.28487	0	2.903	1.16807	ENST00000438862 90.05 201	gi|178513333|gb|EV935296.2|EV935296 100.00 199	none_in_mouse	EZH2
chr2	TCONS_00038560	.	50098407	50099346	940	1	-1.10979	0	2.91251	1.16349	none_in_human	none_in_pig	none_in_mouse	EZH2
chr2	TCONS_00036942	.	60558578	60559078	501	1	-1.23047	0	10.7584	2.15399	none_in_human	none_in_pig	none_in_mouse	EZH2
chr2	TCONS_00036943	.	60561059	60562467	1409	1	-1.1732	0	8.01851	1.19514	none_in_human	gi|288308254|gb|FS659436.1|FS659436 99.62 780	none_in_mouse	EZH2
chr2	TCONS_00038610	.	65167280	65170387	3108	1	-1.06447	0	9.62674	2.31852	none_in_human	gi|288261605|gb|FS650671.1|FS650671 99.56 679	none_in_mouse	EZH2
chr2	TCONS_00038655	.	75228588	75229111	524	1	-1.02163	0	3.3309	1.08552	none_in_human	none_in_pig	none_in_mouse	EZH2
chr2	TCONS_00035707	.	78549382	78549585	204	1	-1.04011	0	329.859	9.03723	none_in_human	none_in_pig	none_in_mouse	EZH2
chr2	TCONS_00035710	.	78554594	78555053	460	1	-1.20493	0	70.6095	1.16808	none_in_human	none_in_pig	none_in_mouse	EZH2
chr2	TCONS_00037111	.	78634846	78635234	389	1	-1.04832	0	34.2997	1.61387	none_in_human	none_in_pig	none_in_mouse	EZH2
chr2	TCONS_00037114	.	78693691	78693953	263	1	-1.3026	0	210.415	1.28872	none_in_human	none_in_pig	none_in_mouse	EZH2
chr2	TCONS_00038297	-	90010528	90011332	594	2	-1.43261	0	2.69212	1.12906	none_in_human	gi|288312257|gb|FS715973.1|FS715973 100.00 347	none_in_mouse	EZH2
chr2	TCONS_00038762	.	91988490	91992386	3897	1	-1.00748	1.46937	3.97639	1.52454	none_in_human	gi|34168430|gb|CF365645.1|CF365645 99.43 706	none_in_mouse	EZH2
chr2	TCONS_00036500	-	91990051	92039816	1156	2	-1.10968	0	2.77956	1.21484	none_in_human	gi|183116414|gb|EW594264.2|EW594264 100.00 269	none_in_mouse	EZH2
chr2	TCONS_00036113	+	92317797	92364997	267	2	-1.07824	0	43.1737	1.17395	ENST00000615665 99.55 224	gi|71960501|gb|BW967907.1|BW967907 100.00 166	ENSMUST00000004094 97.98 198	EZH2
chr2	TCONS_00037245	.	96869537	96870391	855	1	-1.17565	0	9.87289	3.31659	none_in_human	gi|37797886|gb|CF793325.1|CF793325 99.85 654	none_in_mouse	EZH2
chr2	TCONS_00038846	.	121526742	121527856	1115	1	-1.01488	0	2.35496	1.01434	none_in_human	gi|182751424|gb|EW329608.2|EW329608 100.00 524	none_in_mouse	EZH2
chr2	TCONS_00037370	.	130884310	130884745	436	1	-1.17412	0	8.15582	2.40392	none_in_human	gi|46167639|gb|CN153209.1|CN153209 100.00 436	none_in_mouse	EZH2
chr2	TCONS_00037373	.	130886153	130887061	909	1	-1.15221	0	32.5433	8.09613	none_in_human	gi|46176642|gb|CN162212.1|CN162212 99.77 865	none_in_mouse	EZH2
chr2	TCONS_00037447	.	147192973	147193245	273	1	-1.15657	0	94.5802	17.4635	none_in_human	gi|178583560|gb|EV896412.2|EV896412 100.00 273	none_in_mouse	EZH2
chr2	TCONS_00035769	.	151052201	151052562	362	1	-1.28611	0	69.1217	2.43318	ENST00000343796 93.71 159	gi|11501214|gb|BF441122.1|BF441122 100.00 362	ENSMUST00000115571 90.80 163	EZH2
chr2	TCONS_00037513	.	157378056	157378611	556	1	-1.26134	0	12.1231	2.49757	none_in_human	gi|74377289|gb|AJ960473.1|AJ960473 96.45 479	none_in_mouse	EZH2
chr3	TCONS_00041560	.	2023851	2024610	760	1	-1.11461	0	7.70018	3.42274	none_in_human	gi|182471137|gb|EW140267.2|EW140267 99.58 471	none_in_mouse	EZH2
chr3	TCONS_00043276	.	27756168	27757411	1244	1	-1.17491	0	5.15935	1.45488	ENST00000261381 84.10 1264	gi|40796867|gb|CK449653.1|CK449653 98.05 616	none_in_mouse	EZH2
chr3	TCONS_00040761	.	39259662	39260210	549	1	-1.14342	15.5994	89.6599	4.63169	none_in_human	none_in_pig	none_in_mouse	EZH2
chr3	TCONS_00040762	.	39262246	39262838	593	1	-1.10865	0	57.6414	11.0998	none_in_human	none_in_pig	none_in_mouse	EZH2
chr3	TCONS_00040763	.	39263057	39263420	364	1	-1.12207	0	92.1097	5.70557	none_in_human	none_in_pig	none_in_mouse	EZH2
chr3	TCONS_00040764	.	39263619	39263972	354	1	-1.11774	0	189.671	3.46811	none_in_human	none_in_pig	none_in_mouse	EZH2
chr3	TCONS_00041806	.	39263708	39266186	2479	1	-1.02518	4.76792	15.0701	5.59093	none_in_human	gi|288255326|gb|FS655162.1|FS655162 85.20 250	none_in_mouse	EZH2
chr3	TCONS_00043343	.	42858011	42859720	1710	1	-1.24403	0	4.27946	1.1838	none_in_human	gi|378302865|gb|HX216411.1|HX216411 100.00 472	none_in_mouse	EZH2
chr3	TCONS_00041939	.	53826589	53827573	985	1	-1.16008	0	6.86344	2.25324	none_in_human	none_in_pig	none_in_mouse	EZH2
chr3	TCONS_00040784	.	53844331	53844572	242	1	-1.04544	0	327.036	4.48207	none_in_human	none_in_pig	none_in_mouse	EZH2
chr3	TCONS_00043522	.	100326881	100327240	360	1	-1.06689	0	20.2224	2.96217	none_in_human	none_in_pig	none_in_mouse	EZH2
chr3	TCONS_00043524	.	100330503	100332155	1653	1	-1.13769	0	2.96498	1.38712	ENST00000263734 77.62 563	gi|378301226|gb|HX212143.1|HX212143 99.82 550	none_in_mouse	EZH2
chr3	TCONS_00043525	.	100972898	100973715	818	1	-1.13654	0	3.48826	1.32946	ENST00000421201 91.71 362;ENST00000421201 98.08 52	none_in_pig	ENSMUST00000097275 86.73 678	EZH2
chr3	TCONS_00043029	-	118590770	118597668	358	2	-1.26465	0	40.9466	4.29975	ENST00000296102 92.58 364	gi|84141515|gb|CX065373.1|CX065373 98.90 362	none_in_mouse	EZH2
chr3	TCONS_00042322	.	132816294	132816590	297	1	-1.20849	0	42.9497	2.01622	none_in_human	gi|288258073|gb|FS669037.1|FS669037 100.00 297	none_in_mouse	EZH2
chr4	TCONS_00046144	.	19556694	19557134	441	1	-1.21538	0	4.48209	1.13618	none_in_human	gi|183134472|gb|EW617751.2|EW617751 87.74 424	none_in_mouse	EZH2
chr4	TCONS_00047471	.	32432856	32433386	531	1	-1.33068	0	6.52056	2.42781	ENST00000297450 93.97 398	gi|182741446|gb|EW500681.2|EW500681 99.56 229	ENSMUST00000022921 90.87 427	EZH2
chr4	TCONS_00045857	-	46216425	46217649	1225	1	-1.07545	0	3.44073	1.12763	none_in_human	gi|288297313|gb|FS684900.1|FS684900 99.10 223	none_in_mouse	EZH2
chr4	TCONS_00045380	.	59239251	59240072	822	1	-1.26009	472.144	3604.43	234.21	ENST00000600213 77.47 821	gi|116350616|gb|DT334389.1|DT334389 96.83 819	ENSMUST00000179797 83.02 106	EZH2
chr4	TCONS_00046323	.	73905198	73906394	1197	1	-1.09151	0	3.24167	1.52955	none_in_human	gi|112765759|gb|DB811517.1|DB811517 99.47 570	none_in_mouse	EZH2
chr4	TCONS_00047677	.	90049088	90049616	529	1	-1.10565	0	6.5603	1.59594	none_in_human	none_in_pig	none_in_mouse	EZH2
chr4	TCONS_00045621	+	95560001	95564957	4957	1	-1.19879	1.14189	4.93975	1.54195	ENST00000367922 78.63 978	gi|59788753|gb|DN110566.1|DN110566 99.77 879	ENSMUST00000170800 79.00 281	EZH2
chr4	TCONS_00047879	.	137321163	137321746	584	1	-1.23894	0	14.0465	1.04685	none_in_human	gi|601094795|gb|JZ563807.1|JZ563807 99.68 309	none_in_mouse	EZH2
chr4	TCONS_00047891	.	137547186	137547720	535	1	-1.02999	0	19.3275	1.14308	none_in_human	gi|181343214|gb|EW064872.2|EW064872 98.55 414	none_in_mouse	EZH2
chr5	TCONS_00049892	.	5293171	5294198	1028	1	-1.05481	0	9.14428	1.19848	ENST00000454349 91.02 1024	gi|40400954|gb|BP151481.1|BP151481 98.80 583	ENSMUST00000067689 92.29 402;ENSMUST00000067689 78.32 452	EZH2
chr5	TCONS_00050733	-	49727350	49783681	947	3	-1.22031	0	2.88519	1.26222	ENST00000545381 80.90 288	gi|378287437|gb|HX202391.1|HX202391 100.00 270	none_in_mouse	EZH2
chr5	TCONS_00051028	.	64751121	64754075	2955	1	-1.18972	0	5.08077	1.17618	none_in_human	gi|40429122|gb|BP439055.1|BP439055 98.09 784	none_in_mouse	EZH2
chr5	TCONS_00050263	.	80472386	80473168	783	1	-1.28244	0	25.8859	1.0009	ENST00000264637 100.00 28	none_in_pig	ENSMUST00000064187 94.29 35	EZH2
chr5	TCONS_00050266	.	80476196	80476504	309	1	-1.34273	0	38.7591	9.73357	none_in_human	gi|37797051|gb|CF792490.1|CF792490 100.00 29	none_in_mouse	EZH2
chr5	TCONS_00051075	.	80484286	80495954	11669	1	-1.01229	2.84145	15.2992	2.07927	none_in_human	gi|40433448|gb|BP443381.1|BP443381 93.61 266	none_in_mouse	EZH2
chr5	TCONS_00049422	.	86612201	86612507	307	1	-1.19423	0	147.778	2.33895	none_in_human	none_in_pig	none_in_mouse	EZH2
chr5	TCONS_00049423	.	86613456	86613873	418	1	-1.04761	0	123.91	5.0916	none_in_human	none_in_pig	none_in_mouse	EZH2
chr5	TCONS_00049424	.	86614944	86615213	270	1	-1.34809	0	376.386	12.2861	none_in_human	none_in_pig	none_in_mouse	EZH2
chr5	TCONS_00049425	.	86615343	86616035	693	1	-1.13945	11.0352	102.794	4.12085	none_in_human	none_in_pig	none_in_mouse	EZH2
chr6	TCONS_00054597	.	1018413	1018629	217	1	-1.01432	0	61.0422	7.94709	none_in_human	none_in_pig	none_in_mouse	EZH2
chr6	TCONS_00056618	.	6292993	6293587	595	1	-1.21545	0	5.4618	1.01032	none_in_human	none_in_pig	none_in_mouse	EZH2
chr6	TCONS_00056637	.	6350334	6350806	473	1	-1.00233	0	3.95509	1.36539	none_in_human	none_in_pig	none_in_mouse	EZH2
chr6	TCONS_00056638	.	6350980	6351596	617	1	-1.10159	0	15.5192	1.41652	ENST00000619871 100.00 29	gi|18534181|gb|BM483853.1|BM483853 97.56 41	none_in_mouse	EZH2
chr6	TCONS_00053681	+	8574219	8578409	4191	1	-1.19303	0	3.7767	1.33378	ENST00000569649 93.75 96	gi|253737889|gb|GR553554.1|GR553554 99.15 351	none_in_mouse	EZH2
chr6	TCONS_00054652	.	13236967	13237949	983	1	-1.08126	0	5.35456	1.72598	none_in_human	gi|288291069|gb|FS646803.1|FS646803 91.62 167	none_in_mouse	EZH2
chr6	TCONS_00054736	.	28295655	28298370	2716	1	-1.18039	2.15932	7.27543	2.02972	none_in_human	gi|21548272|gb|BQ601546.1|BQ601546 100.00 579	none_in_mouse	EZH2
chr6	TCONS_00054868	.	44388695	44389246	552	1	-1.038	0	3.06531	1.16959	none_in_human	gi|183172620|gb|EW594491.2|EW594491 97.96 245	none_in_mouse	EZH2
chr6	TCONS_00054869	.	44390253	44391066	814	1	-1.16202	0	5.26653	1.33945	none_in_human	gi|40428035|gb|BP437968.1|BP437968 91.01 278	none_in_mouse	EZH2
chr6	TCONS_00054871	.	44392855	44393676	822	1	-1.08225	0	5.1987	2.59038	none_in_human	gi|288287426|gb|FS690560.1|FS690560 99.65 286	none_in_mouse	EZH2
chr6	TCONS_00056227	-	46558211	46563035	333	2	-1.04911	0	32.2381	5.52137	none_in_human	gi|49416359|gb|AJ683769.1|AJ683769 100.00 281	none_in_mouse	EZH2
chr6	TCONS_00056857	.	63117478	63120842	3365	1	-1.05406	0	2.3813	1.06265	ENST00000377482 87.14 560	gi|46177493|gb|CN163063.1|CN163063 99.88 857	ENSMUST00000073600 82.06 535	EZH2
chr6	TCONS_00056884	.	69766388	69773962	7575	1	-1.13044	0	3.06536	1.06884	none_in_human	gi|90228250|gb|BX926154.2|BX926154 99.63 803;gi|90228250|gb|BX926154.2|BX926154 78.45 116	none_in_mouse	EZH2
chr6	TCONS_00053600	.	73613297	73613584	288	1	-1.20233	0	116.568	1.52339	none_in_human	none_in_pig	none_in_mouse	EZH2
chr6	TCONS_00053616	.	110677761	110678007	247	1	-1.18943	0	289.358	1.94157	none_in_human	none_in_pig	none_in_mouse	EZH2
chr6	TCONS_00057070	.	135160918	135163456	2539	1	-1.23268	0	5.52436	1.70894	ENST00000531358 94.10 441	none_in_pig	ENSMUST00000106908 85.43 446	EZH2
chr6	TCONS_00053650	.	139153153	139153496	344	1	-1.07397	75.3694	231.536	20.5275	ENST00000371184 96.77 341	gi|40385329|gb|BP137920.1|BP137920 100.00 341	ENSMUST00000092532 92.08 341	EZH2
chr7	TCONS_00060059	.	12897155	12899721	2567	1	-1.06361	0	5.9719	1.31005	ENST00000436367 85.29 1910;ENST00000436367 79.75 652	gi|288235349|gb|FS680700.1|FS680700 99.84 639	ENSMUST00000167708 81.31 444;ENSMUST00000167708 78.02 514;ENSMUST00000167708 77.27 352	EZH2
chr7	TCONS_00060061	.	12900435	12901293	859	1	-1.01837	0	4.93112	1.37332	ENST00000436367 81.35 890	gi|4531481|gb|AU055656.1|AU055656 98.90 455	none_in_mouse	EZH2
chr7	TCONS_00060064	.	13310701	13310922	222	1	-1.07761	0	50.2829	4.3353	none_in_human	none_in_pig	none_in_mouse	EZH2
chr7	TCONS_00060114	.	26670726	26672061	1336	1	-1.19632	0	4.74121	1.30291	none_in_human	gi|220986221|gb|FD640462.1|FD640462 100.00 609	none_in_mouse	EZH2
chr7	TCONS_00060257	.	47256517	47257072	556	1	-1.27214	0	6.06157	2.97021	none_in_human	gi|74370809|gb|AJ953993.1|AJ953993 99.82 553	none_in_mouse	EZH2
chr7	TCONS_00060368	.	69926918	69928815	1898	1	-1.21776	0	8.2451	3.43265	none_in_human	gi|178510786|gb|EV873871.2|EV873871 99.81 540	none_in_mouse	EZH2
chr7	TCONS_00060415	.	81200824	81201823	1000	1	-1.03547	0	8.08154	1.80174	none_in_human	gi|288262009|gb|FS700723.1|FS700723 99.77 886	none_in_mouse	EZH2
chr7	TCONS_00059919	-	92004459	92004967	509	1	-1.13064	0	7.24839	2.6489	none_in_human	gi|33288222|gb|CF176446.1|CF176446 99.80 509	none_in_mouse	EZH2
chr7	TCONS_00059384	.	92004556	92004984	429	1	-1.04022	0	65.1134	4.29767	none_in_human	gi|182874187|gb|EW331723.2|EW331723 100.00 429	none_in_mouse	EZH2
chr7	TCONS_00061538	.	92013342	92013882	541	1	-1.32572	0	37.9732	2.53867	none_in_human	none_in_pig	none_in_mouse	EZH2
chr7	TCONS_00061539	.	92014036	92014938	903	1	-1.35874	0	6.13199	2.25288	none_in_human	none_in_pig	none_in_mouse	EZH2
chr7	TCONS_00061541	.	92016931	92017527	597	1	-1.22164	0	8.15136	1.84058	none_in_human	gi|9016546|gb|BE231828.1|BE231828 100.00 368	none_in_mouse	EZH2
chr7	TCONS_00061643	.	128598912	128599445	534	1	-1.06262	0	19.3855	1.35618	none_in_human	gi|182464823|gb|EW141812.2|EW141812 99.57 233	none_in_mouse	EZH2
chr7	TCONS_00061645	.	128630452	128635315	4864	1	-1.11438	1.16467	3.46247	11.4582	ENST00000262238 94.00 1316;ENST00000262238 79.32 798;ENST00000262238 87.50 304	gi|74370005|gb|AJ953189.1|AJ953189 98.96 863	ENSMUST00000021692 94.32 1179	EZH2
chr7	TCONS_00060642	.	130847279	130847879	601	1	-1.41958	0	8.06986	1.07406	none_in_human	gi|182721511|gb|EW485919.2|EW485919 99.24 131	none_in_mouse	EZH2
chr8	TCONS_00063202	.	32550978	32553717	2740	1	-1.05409	2.13891	5.51097	8.0826	ENST00000303538 85.65 2697	gi|40425359|gb|BP435292.1|BP435292 100.00 897	none_in_mouse	EZH2
chr8	TCONS_00062783	+	40854810	40855689	880	1	-1.1216	0	11.0944	1.50077	ENST00000381473 78.22 225	gi|288248099|gb|FS719002.1|FS719002 100.00 372	none_in_mouse	EZH2
chr8	TCONS_00064193	.	73531466	73531929	464	1	-1.14783	0	20.4517	1.85855	none_in_human	none_in_pig	none_in_mouse	EZH2
chr8	TCONS_00064234	.	90011445	90012030	586	1	-1.08045	0	5.58953	1.04002	none_in_human	none_in_pig	none_in_mouse	EZH2
chr8	TCONS_00063434	.	103683157	103683456	300	1	-1.41318	0	73.2048	2.98877	none_in_human	gi|182494335|gb|EW265499.2|EW265499 100.00 300	none_in_mouse	EZH2
chr8	TCONS_00064290	.	112369165	112370134	970	1	-1.14966	0	6.99731	1.11279	none_in_human	none_in_pig	none_in_mouse	EZH2
chr8	TCONS_00064291	.	112370479	112371364	886	1	-1.0136	0	9.42621	1.35478	none_in_human	gi|48720042|gb|CN025506.1|CN025506 90.57 106	none_in_mouse	EZH2
chr8	TCONS_00062949	+	144716046	144723933	1206	7	-1.14241	0	2.47763	1.16108	none_in_human	gi|46174692|gb|CN160262.1|CN160262 98.25 916	none_in_mouse	EZH2
chr8	TCONS_00062951	+	144719276	144719980	705	1	-1.16362	0	6.40517	1.0603	none_in_human	gi|112767788|gb|DB799514.1|DB799514 100.00 382	none_in_mouse	EZH2
chr8	TCONS_00063633	.	145204820	145205644	825	1	-1.30084	0	6.8983	1.31235	none_in_human	none_in_pig	none_in_mouse	EZH2
chr8	TCONS_00063634	.	145205702	145206378	677	1	-1.40549	0	11.303	1.13529	none_in_human	none_in_pig	none_in_mouse	EZH2
chr8	TCONS_00063636	.	145207587	145209028	1442	1	-1.35624	0	4.3363	1.4116	none_in_human	gi|13308528|gb|BG384056.1|BG384056 99.81 516	none_in_mouse	EZH2
chr8	TCONS_00064433	.	147945495	147946628	1134	1	-1.22517	0	5.76753	2.16942	none_in_human	gi|288241280|gb|FS704716.1|FS704716 99.39 821	none_in_mouse	EZH2
chr9	TCONS_00066886	.	5426369	5427285	917	1	-1.27833	7.58358	34.5696	292.785	none_in_human	gi|221025339|gb|FD595265.1|FD595265 99.46 555	none_in_mouse	EZH2
chr9	TCONS_00068247	.	8490383	8490827	445	1	-1.0325	0	22.0433	3.80647	ENST00000263674 94.74 114	gi|59814772|gb|DN120495.1|DN120495 99.44 357	none_in_mouse	EZH2
chr9	TCONS_00066907	.	8518561	8520145	1585	1	-1.00002	0	4.33778	1.15125	none_in_human	gi|161415595|gb|EH007937.1|EH007937 99.84 631	none_in_mouse	EZH2
chr9	TCONS_00068352	.	46502095	46502535	441	1	-1.02551	0	13.4463	2.11005	none_in_human	none_in_pig	none_in_mouse	EZH2
chr9	TCONS_00068375	.	46689783	46690854	1072	1	-1.14729	0	10.8777	1.3703	none_in_human	none_in_pig	none_in_mouse	EZH2
chr9	TCONS_00067180	.	67443740	67444085	346	1	-1.38758	0	7.37	1.70504	none_in_human	gi|182833291|gb|EW405440.2|EW405440 98.73 236	none_in_mouse	EZH2
chr9	TCONS_00067461	.	127841068	127841496	429	1	-1.17608	0	2.61113	1.2616	ENST00000258349 79.90 403	none_in_pig	ENSMUST00000161609 76.76 340	EZH2
chr9	TCONS_00067890	+	139146605	139173946	508	2	-1.28913	0	3.50441	1.50875	ENST00000375855 88.76 89	gi|15039675|gb|BI346386.1|BI346386 89.55 201	none_in_mouse	EZH2
chrGL892106.1	TCONS_00068688	.	1	382	382	1	-1.05102	389.307	801.262	374.323	none_in_human	gi|87213498|gb|DY412195.1|DY412195 98.95 382	none_in_mouse	EZH2
chrGL892291.2	TCONS_00068740	.	16887	17400	514	1	-1.44708	0	13.7491	4.75139	none_in_human	gi|178485875|gb|EV967751.2|EV967751 99.77 430	none_in_mouse	EZH2
chrGL892352.1	TCONS_00068801	.	113	443	331	1	-1.33138	0	16.3523	5.25051	none_in_human	none_in_pig	none_in_mouse	EZH2
chrGL892391.1	TCONS_00068858	.	65928	66763	836	1	-1.15264	0	10.1682	1.23868	none_in_human	gi|288254280|gb|FS682383.1|FS682383 100.00 129	none_in_mouse	EZH2
chrGL892391.1	TCONS_00068861	.	70690	71148	459	1	-1.04708	0	41.6957	1.61469	none_in_human	none_in_pig	none_in_mouse	EZH2
chrGL892627.1	TCONS_00069065	.	11467	11838	372	1	-1.07974	0	12.5546	2.12344	none_in_human	none_in_pig	none_in_mouse	EZH2
chrGL893074.1	TCONS_00069519	.	589	2675	2087	1	-1.12915	17.2765	89.5976	2.96293	none_in_human	gi|40394246|gb|BP144775.1|BP144775 92.16 51	none_in_mouse	EZH2
chrGL893074.1	TCONS_00069507	.	6788	7129	342	1	-1.28789	0	83.273	12.2668	none_in_human	none_in_pig	none_in_mouse	EZH2
chrGL893285.2	TCONS_00069845	.	40489	41080	592	1	-1.13424	0	13.7592	2.97509	none_in_human	none_in_pig	none_in_mouse	EZH2
chrGL893285.2	TCONS_00069846	.	41741	42228	488	1	-1.0201	0	7.49697	2.66643	none_in_human	none_in_pig	none_in_mouse	EZH2
chrGL893285.2	TCONS_00069843	.	48710	49343	634	1	-1.27891	0	29.8202	1.64806	none_in_human	gi|288254505|gb|FS682609.1|FS682609 100.00 110	none_in_mouse	EZH2
chrGL893348.1	TCONS_00069972	.	22538	22751	214	1	-1.09248	0	56.5183	5.907	none_in_human	gi|178591580|gb|EV877087.2|EV877087 91.67 72	none_in_mouse	EZH2
chrGL893348.1	TCONS_00069982	.	32235	33380	1146	1	-1.092	0	2.27772	1.00969	none_in_human	gi|182476271|gb|EW247506.2|EW247506 99.82 560	none_in_mouse	EZH2
chrGL893427.2	TCONS_00070076	.	40822	41360	539	1	-1.31355	0	9.54944	2.14882	none_in_human	gi|59781321|gb|DN106058.1|DN106058 100.00 297	none_in_mouse	EZH2
chrGL893450.2	TCONS_00070088	.	10007	10329	323	1	-1.0733	0	26.0242	4.01548	none_in_human	none_in_pig	none_in_mouse	EZH2
chrGL893500.1	TCONS_00070131	.	40902	41776	875	1	-1.17523	0	14.37	2.71523	none_in_human	gi|54540956|gb|CJ028643.1|CJ028643 98.67 828	none_in_mouse	EZH2
chrGL893554.2	TCONS_00070196	.	444	2754	2311	1	-1.18358	0	7.65158	1.06763	none_in_human	gi|84127084|gb|CV873124.1|CV873124 86.00 250	none_in_mouse	EZH2
chrGL893554.2	TCONS_00070197	.	3694	4569	876	1	-1.11098	0	6.3772	1.68861	ENST00000589042 97.70 87	none_in_pig	none_in_mouse	EZH2
chrGL893554.2	TCONS_00070184	.	10131	10349	219	1	-1.48671	132.445	603.75	19.4095	none_in_human	none_in_pig	none_in_mouse	EZH2
chrGL893554.2	TCONS_00070198	.	17995	18716	722	1	-1.29093	0	6.19623	2.15875	ENST00000615779 94.85 97;ENST00000615779 96.25 80	gi|87215100|gb|DY413797.1|DY413797 100.00 97;gi|87215100|gb|DY413797.1|DY413797 100.00 80	none_in_mouse	EZH2
chrGL893558.1	TCONS_00070211	.	61507	63251	1745	1	-1.0022	0	8.36497	1.13744	none_in_human	none_in_pig	none_in_mouse	EZH2
chrGL893558.1	TCONS_00070212	.	63503	63991	489	1	-1.31923	0	7.47095	2.02209	none_in_human	none_in_pig	none_in_mouse	EZH2
chrGL893733.2	TCONS_00070459	.	102468	103245	778	1	-1.22052	0	5.59503	1.1173	none_in_human	none_in_pig	none_in_mouse	EZH2
chrGL893744.2	TCONS_00070482	.	122474	122703	230	1	-1.0864	0	67.4905	6.54501	none_in_human	none_in_pig	none_in_mouse	EZH2
chrGL893744.2	TCONS_00070488	.	123246	124058	813	1	-1.20772	0	7.03351	1.44137	none_in_human	none_in_pig	none_in_mouse	EZH2
chrGL893744.2	TCONS_00070484	.	125236	125507	272	1	-1.28799	0	13.652	3.14924	none_in_human	none_in_pig	none_in_mouse	EZH2
chrGL893841.1	TCONS_00070633	.	71855	72550	696	1	-1.26647	0	4.34772	1.27447	none_in_human	none_in_pig	none_in_mouse	EZH2
chrGL893871.1	TCONS_00070679	.	40847	42071	1225	1	-1.1513	0	4.20405	1.09212	none_in_human	none_in_pig	none_in_mouse	EZH2
chrGL893873.1	TCONS_00070685	.	17757	18034	278	1	-1.15594	0	12.8426	1.84998	none_in_human	none_in_pig	none_in_mouse	EZH2
chrGL894027.2	TCONS_00070902	-	7507	8509	1003	1	-1.09012	0	22.8121	5.83516	none_in_human	gi|183039530|gb|EW589316.2|EW589316 99.44 179	none_in_mouse	EZH2
chrGL894031.1	TCONS_00070916	.	217329	218084	756	1	-1.0565	0	5.81675	1.05774	none_in_human	gi|40401027|gb|BP151554.1|BP151554 88.72 195	none_in_mouse	EZH2
chrGL894208.1	TCONS_00071131	+	22722	23297	576	1	-1.2893	0	17.2152	1.07554	none_in_human	none_in_pig	none_in_mouse	EZH2
chrGL894252.2	TCONS_00071228	.	20937	21564	628	1	-1.31335	0	7.55977	1.06688	none_in_human	gi|33291080|gb|CF179304.1|CF179304 79.46 112	none_in_mouse	EZH2
chrGL894252.2	TCONS_00071234	.	38844	39305	462	1	-1.00388	0	12.365	1.44472	none_in_human	none_in_pig	none_in_mouse	EZH2
chrGL894367.1	TCONS_00071364	.	54583	55104	522	1	-1.2375	0	43.5714	2.51708	none_in_human	none_in_pig	none_in_mouse	EZH2
chrGL894420.1	TCONS_00071433	.	42978	43891	914	1	-1.1322	0	3.0187	1.25305	none_in_human	gi|288307560|gb|FS704230.1|FS704230 99.35 771	none_in_mouse	EZH2
chrGL894466.1	TCONS_00071475	.	7352	8768	1417	1	-1.18999	0	10.621	4.70033	ENST00000504087 83.26 1446	gi|87211782|gb|DY410479.1|DY410479 99.55 667	none_in_mouse	EZH2
chrGL894510.1	TCONS_00071522	.	1379	1658	280	1	-1.13905	0	25.18	8.88217	none_in_human	none_in_pig	none_in_mouse	EZH2
chrGL894826.2	TCONS_00071887	.	48763	49796	1034	1	-1.19668	0	6.45978	1.26393	none_in_human	gi|182611626|gb|EW120960.2|EW120960 100.00 409	none_in_mouse	EZH2
chrGL894848.1	TCONS_00071921	.	12483	15704	3222	1	-1.10653	5.393	14.2515	3.91809	none_in_human	none_in_pig	none_in_mouse	EZH2
chrGL895001.1	TCONS_00072053	.	2	721	720	1	-1.2422	0	12.4402	1.38549	ENST00000321892 94.74 190	gi|46172276|gb|CN157846.1|CN157846 100.00 190	ENSMUST00000057892 90.53 190	EZH2
chrGL895144.1	TCONS_00072198	.	20310	22146	1837	1	-1.13267	0	2.63154	1.20607	none_in_human	gi|84129821|gb|CV875861.1|CV875861 84.91 212	none_in_mouse	EZH2
chrGL895278.1	TCONS_00072334	.	641	935	295	1	-1.209	0	21.8618	6.73427	none_in_human	gi|84126796|gb|CV872836.1|CV872836 99.66 295	none_in_mouse	EZH2
chrGL895293.1	TCONS_00072345	.	614	1809	1196	1	-1.1968	0	9.73477	1.41566	none_in_human	gi|46173175|gb|CN158745.1|CN158745 99.65 859	none_in_mouse	EZH2
chrGL895446.1	TCONS_00072494	.	161	446	286	1	-1.21543	0	47.5164	11.0667	ENST00000321892 94.85 194	gi|49351995|gb|AJ667544.1|AJ667544 100.00 197	none_in_mouse	EZH2
chrGL895567.1	TCONS_00072581	.	11356	11703	348	1	-1.29223	0	218.205	8.01373	none_in_human	gi|178534778|gb|EV931632.2|EV931632 99.62 262	none_in_mouse	EZH2
chrGL895582.1	TCONS_00072609	.	1443	1851	409	1	-1.03969	0	31.021	2.58622	none_in_human	gi|15034467|gb|BI341178.1|BI341178 100.00 40	none_in_mouse	EZH2
chrGL895582.1	TCONS_00072597	.	11755	11988	234	1	-1.23492	0	42.6498	14.3404	none_in_human	gi|116344909|gb|DT330736.1|DT330736 100.00 221	none_in_mouse	EZH2
chrGL895674.1	TCONS_00072686	.	296	2592	2297	1	-1.21707	0	6.16215	1.03572	none_in_human	gi|288240363|gb|FS704828.1|FS704828 98.87 710	none_in_mouse	EZH2
chrGL895845.1	TCONS_00072808	.	505	1122	618	1	-1.307	0	5.16066	1.2554	none_in_human	gi|181350416|gb|EW074092.2|EW074092 89.53 86	none_in_mouse	EZH2
chrGL895974.1	TCONS_00072945	.	7486	9704	2219	1	-1.03708	0	4.80023	2.18209	none_in_human	gi|40837171|gb|CK465894.1|CK465894 99.64 825	none_in_mouse	EZH2
chrGL895994.1	TCONS_00072973	.	22050	22873	824	1	-1.03865	0	5.18201	1.55824	none_in_human	none_in_pig	none_in_mouse	EZH2
chrGL895994.1	TCONS_00072963	.	46249	47101	853	1	-1.11246	0	14.8547	1.24807	none_in_human	gi|33291408|gb|CF179632.1|CF179632 99.36 627	none_in_mouse	EZH2
chrGL896133.1	TCONS_00073102	.	92280	92543	264	1	-1.05546	0	74.3294	22.6551	none_in_human	gi|182756954|gb|EW394893.2|EW394893 99.53 215	none_in_mouse	EZH2
chrGL896152.2	TCONS_00073154	.	33553	34084	532	1	-1.32775	0	13.0017	1.05142	none_in_human	none_in_pig	none_in_mouse	EZH2
chrGL896225.1	TCONS_00073339	.	28688	29175	488	1	-1.24554	0	7.49697	3.04735	none_in_human	gi|74358455|gb|AJ942957.1|AJ942957 99.43 351	none_in_mouse	EZH2
chrGL896260.1	TCONS_00073458	.	2024	2317	294	1	-1.23755	0	33.0896	7.5347	none_in_human	gi|182879576|gb|EW503533.2|EW503533 100.00 294	none_in_mouse	EZH2
chrGL896302.1	TCONS_00073660	.	63197	63570	374	1	-1.29431	0	6.20589	2.60849	ENST00000317683 83.94 274	gi|182608749|gb|EW146473.2|EW146473 99.73 373	none_in_mouse	EZH2
chrGL896302.1	TCONS_00073646	.	108387	108628	242	1	-1.24948	0	76.9496	6.72311	none_in_human	gi|182450544|gb|EW262646.2|EW262646 100.00 114	none_in_mouse	EZH2
chrGL896302.1	TCONS_00073649	.	121313	121718	406	1	-1.12404	0	26.2276	8.93916	ENST00000270223 85.10 349	gi|182510609|gb|EW110879.2|EW110879 99.69 324	none_in_mouse	EZH2
chrGL896332.1	TCONS_00073744	.	25441	26143	703	1	-1.13171	0	8.57424	1.44132	none_in_human	gi|37795132|gb|CF790571.1|CF790571 94.64 56	none_in_mouse	EZH2
chrGL896332.1	TCONS_00073741	.	35653	35943	291	1	-1.11231	0	34.0082	2.8866	none_in_human	gi|14660207|gb|BI185798.1|BI185798 98.28 291	none_in_mouse	EZH2
chrGL896354.1	TCONS_00073814	.	5406	5774	369	1	-1.1557	0	12.7747	2.72578	none_in_human	none_in_pig	none_in_mouse	EZH2
chrGL896364.1	TCONS_00073854	.	35049	35379	331	1	-1.10627	0	24.5285	4.84662	none_in_human	gi|84139750|gb|CX063608.1|CX063608 99.39 329	none_in_mouse	EZH2
chrGL896399.1	TCONS_00073963	.	16163	16800	638	1	-1.03273	0	41.8588	1.25925	none_in_human	none_in_pig	none_in_mouse	EZH2
chrGL896437.1	TCONS_00074089	.	217	2912	2696	1	-1.03374	2.17663	9.49073	18.0795	ENST00000307602 73.27 707	gi|112761798|gb|DB810635.1|DB810635 99.43 882	none_in_mouse	EZH2
chrGL896460.1	TCONS_00074168	.	2805	3691	887	1	-1.09729	0	6.27496	2.24198	none_in_human	none_in_pig	none_in_mouse	EZH2
chrGL896516.1	TCONS_00074313	.	1	275	275	1	-1.07204	66.7892	516.254	192.943	none_in_human	none_in_pig	none_in_mouse	EZH2
chrJH118489.1	TCONS_00074649	.	58333	58833	501	1	-1.33153	0	28.6891	1.07699	none_in_human	gi|288237190|gb|FS673972.1|FS673972 100.00 501	none_in_mouse	EZH2
chrJH118489.1	TCONS_00074651	.	60572	61100	529	1	-1.19416	0	36.0816	1.06396	none_in_human	none_in_pig	none_in_mouse	EZH2
chrJH118518.1	TCONS_00074710	+	163116	167628	4513	1	-1.26287	0	5.99089	1.84848	none_in_human	gi|288263864|gb|FS682707.1|FS682707 100.00 88	none_in_mouse	EZH2
chrJH118647.1	TCONS_00074957	.	194067	194745	679	1	-1.12006	0	6.75345	1.26247	none_in_human	none_in_pig	none_in_mouse	EZH2
chrJH118647.1	TCONS_00074958	.	194888	195551	664	1	-1.27347	0	9.29623	1.38096	none_in_human	gi|116339839|gb|DT319775.1|DT319775 86.18 123	none_in_mouse	EZH2
chrJH118647.1	TCONS_00074961	.	200699	201229	531	1	-1.17991	0	19.5617	4.43338	ENST00000442760 91.28 149;ENST00000442760 95.65 92	gi|49412117|gb|AJ679530.1|AJ679530 98.66 149	ENSMUST00000128889 85.00 120	EZH2
chrJH118724.1	TCONS_00075097	.	17733	18290	558	1	-1.14704	0	27.1243	1.33522	none_in_human	none_in_pig	none_in_mouse	EZH2
chrJH118724.1	TCONS_00075110	.	52983	53885	903	1	-1.18431	0	4.59898	1.06268	none_in_human	none_in_pig	none_in_mouse	EZH2
chrJH118856.1	TCONS_00075355	.	52356	56514	4159	1	-1.0573	1.37211	8.70225	9.43874	ENST00000334082 86.07 718	gi|288263914|gb|FS682757.1|FS682757 99.46 372	ENSMUST00000109493 76.98 721	EZH2
chrX	TCONS_00078139	.	30031211	30031532	322	1	-1.10708	0	113.632	1.80793	none_in_human	none_in_pig	none_in_mouse	EZH2
chrX	TCONS_00078150	.	30685356	30685555	200	1	-1.21216	0	598.198	10.8893	none_in_human	none_in_pig	none_in_mouse	EZH2
chrX	TCONS_00078151	.	30685711	30686038	328	1	-1.38006	0	183.853	2.09449	none_in_human	none_in_pig	none_in_mouse	EZH2
chrX	TCONS_00078155	.	30729162	30729797	636	1	-1.06183	0	69.2607	1.93675	none_in_human	none_in_pig	none_in_mouse	EZH2
chrX	TCONS_00078156	.	30735246	30735649	404	1	-1.40229	0	74.1571	1.44249	none_in_human	none_in_pig	none_in_mouse	EZH2
chrX	TCONS_00078158	.	30747622	30748309	688	1	-1.26097	0	55.239	1.29953	ENST00000359836 94.06 101	gi|288251688|gb|FS643014.1|FS643014 99.00 100	ENSMUST00000139998 87.88 99	EZH2
chrX	TCONS_00078159	.	30748776	30749042	267	1	-1.42116	0	158.304	2.34789	none_in_human	none_in_pig	none_in_mouse	EZH2
chrX	TCONS_00078693	.	30755522	30755996	475	1	-1.33328	0	80.4609	2.16296	none_in_human	none_in_pig	none_in_mouse	EZH2
chrX	TCONS_00078162	.	30755860	30756184	325	1	-1.37788	0	55.6014	1.3047	none_in_human	gi|6852978|gb|AW353988.1|AW353988 84.81 79	none_in_mouse	EZH2
chrX	TCONS_00078163	.	30756336	30756673	338	1	-1.0764	78.5168	202.301	3.72239	none_in_human	none_in_pig	none_in_mouse	EZH2
chrX	TCONS_00078164	.	30759175	30759570	396	1	-1.18755	0	66.1553	1.96652	none_in_human	none_in_pig	none_in_mouse	EZH2
chrX	TCONS_00078695	.	30766807	30767399	593	1	-1.35497	0	30.1931	1.77936	none_in_human	gi|49413509|gb|AJ680922.1|AJ680922 99.76 409	none_in_mouse	EZH2
chrX	TCONS_00078697	.	30778907	30780831	1925	1	-1.00061	12.5999	29.9667	1.33443	none_in_human	gi|183149413|gb|EW538136.2|EW538136 100.00 557	none_in_mouse	EZH2
chrX	TCONS_00078698	.	30782169	30782970	802	1	-1.29321	0	78.7843	2.48687	none_in_human	none_in_pig	none_in_mouse	EZH2
chrX	TCONS_00078542	-	67151891	67166396	1819	7	-1.09389	7.33468	20.7716	1.88466	none_in_human	gi|181266598|gb|EW080094.2|EW080094 99.78 445	none_in_mouse	EZH2
chrX	TCONS_00078871	.	67152280	67153361	1082	1	-1.24922	0	44.3164	4.67853	none_in_human	gi|74358836|gb|AJ941838.1|AJ941838 99.86 721	none_in_mouse	EZH2
chrX	TCONS_00078872	.	67153413	67155684	2272	1	-1.24358	7.86666	20.6746	8.15643	none_in_human	gi|74357705|gb|AJ940889.1|AJ940889 100.00 744	none_in_mouse	EZH2
chrX	TCONS_00078545	-	67420330	67422620	1351	2	-1.13029	0	2.15219	1.0571	none_in_human	gi|74368439|gb|AJ951623.1|AJ951623 99.54 861	none_in_mouse	EZH2
chrX	TCONS_00078929	.	97059604	97059840	237	1	-1.29066	0	20.5042	2.6074	none_in_human	none_in_pig	none_in_mouse	EZH2
